# Supplementary material for: Inhibiting endothelial cell Mst1 attenuates acute lung injury in mice
Source: JCI Insight. 2024 Sep 10;9(17):e178208. doi: 10.1172/jci.insight.178208 (PMC11385092; doi:10.1172/jci.insight.178208)
Supplement: Supporting data values [file jciinsight-9-178208-s176.xlsx]

## Sheet: Figure 1
Figure 1A	p-Mst1/Mst1 ratio
	0	10	20	40	60	90	min
	1	1.12	3.21	2.98	2.12	2.08
	1	1.25	2.15	2.38	2.24	1.96
	1	1.36	1.87	2.23	2.18	1.47
Figure 1B	p-Mst1/Mst1
	0h	1h	2h	4h
	1	1.16	1.64	1.28
	1.21	1.32	1.61	1.32
	0.98	1.23	1.85	1.38
	1.18	1.09	1.74	1.43

## Sheet: Figure 2
Figure 2B	realtive luciferase activity (fold increase)
	EV	FL	DN	1-394	1-326	327-487	394-487
	0.778	6.501	1.014	4.82	7.289	0.955	0.914
	1.172	5.765	0.853	6.145	7.861	0.854	1.035
	1.048	6.328	1.552	5.169	8.232	0.894	0.958
	0.897	7.234	1.675	6.897	9.876	0.987	0.876
Figure 2C	realtive luciferase activity (fold increase)
	1	48.456	23.471	20.346	9.283
	1	39.341	22.87	24.671	12.135
	1	45.217	29.125	18.659	6.893
	1	36.272	24.232	19.164	7.191
Figure 2F	Relative luciferase activity
	Veh/pflag-EV	Veh+pFlag-Mst1		pFlag-Mst1+SP600125			pFlag-Mst1/SB203580
	0.9	9.47		5.54			6.26
	0.87	7.65		4.78			5.27
	0.94	7.22		4.3			5.33

## Sheet: Figure 3
Figure 3A		MCP-1 expression
			Ad-lacZ				Ad-DN-Mst1
		Control	1	1	1	1	0.98	1.23	0.89	1.03
		IL1-beta	234.81	178.56	246.78	183.49	45.67	36.34	28.49	12.84
		TNF-alpha	123.12	102.9	145.34	136.56	12.76	34.25	19.43	9.2
		IL-6 relative expression
			Ad-lacZ				Ad-DN-Mst1
		Control	1	1	1	1	0.45	1.68	1.24	0.82
		IL1-beta	523.67	489.36	567.24	432.19	201.37	176.45	167.34	287.45
		TNF-alpha	15.46	10.23	20.34	5.67	13.45	26.21	11.9	4.21
		VCAM-1 relative expression
			Ad-lacZ				Ad-DN-Mst1
		Control	1	1	1	1	0.56	1.23	1.78	0.67
		IL1-beta	200.34	167.13	156.89	189.02	56.4	23.45	87.28	38.43
		TNF-alpha	491.23	389.45	439.02	510.64	89.02	67.43	78.24	58.29
		ICAM-1 relative expression
			Ad-lacZ				Ad-DN-Mst1
		Control	1	1	1	1	1.12	1.35	0.83	0.61
		IL1-beta	65.45	52.19	74.23	49.87	29.34	31.29	22.56	16.76
		TNF-alpha	118.78	102.12	98.81	138.34	23.09	19.72	10.34	39.45
Figure 3C		Adherent THP-1 number (fold increase)
			Ad-lacZ				Ad-DN-Mst1
		Control	1	1	1	1	1.4	0.58	0.6	1
		IL1-beta	12.45	9.875	14.95	18.05	3.21	5.14	3.43	2.65
		TNF-alpha	15.12	14.34	20	10.65	7.32	5.12	4.87	3.67
Figure 3D	Normalized cell index
	Ad-LacZ+Veh	Ad-LacZ+LPS	Ad-DN-Mst1+Veh	Ad-DN-Mst1+LPS
	0.74	0.51	0.84	0.81
	0.7459	0.5797	0.8414	0.8214
	0.7541	0.5925	0.7854	0.6406

## Sheet: Figure 4
Figure 4B	Relative Mst1 level			Figure 4C	Relative Mst1 level (%)		Figure 4D	BALF protein (ug/ml)				Total cell number in BALF (X105)		)			Total neutrophils number (X105)
	Mst1-WT	Mst1-eKO		Mst1-WT	Mst1-eKO		WT/Sham	Mst1eKO/sham	WT/ALI	Mst1eKO/ALI		WT/Sham	Mst1eKO/sham	WT/ALI	Mst1eKO/ALI		WT/Sham	Mst1eKO/sham	WT/ALI	Mst1eKO/ALI
	0.82	0.14		102.17	17.52		110.56	80.87	420.45	278.92		0.09	0.05	20.01	9.87		0.02	0.012	11.02	13.42
	1	0.21		100	18.34		180.56	67.23	378.49	250.34		0.04	0.04	18.43	17.01		0.01	0.023	18.34	8.24
	0.98	0.15		107.56	21.48		78.87	150.44	510.21	310,46		0.08	0.08	18.34	21.12		0.08	0.036	12.04	6.73
	1.46	0.27		91.22	28.12		140.39	120,31	460.43	270.34		0.05	0.03	30.18	16.14		0.05	0.047	12.43	7.64
	1.28	0.23		93.48	25.34		55.48	90.56	410.45	169.87		0.04	0.12	24.16	14,23		0.02	0.078	16.24	6.53
	1.25	0.18					45.93	66.43	490.58	320.34		0.05	0.07	27.34	13.25		0.04	0.063	12.98	4.81
							34.9	52.13	620.75	330.93		0.06	0.06	26.71	12,54		0.03	0.023	16.19	8.94
							68.92	45.76	590.11	243.56		0.1	0.04	31.02	11.14		0.04	0.026	15.47	11..81
Figure 4E	Lung injury score			Figure 4G	Raltive mRNA levels
	MST1-WT	Mst1-eKO		ICAM-1					VCAM-1					IL-6					TNF-alpha
	0.39	0.28		WT/Sham	Mst1eKO/sham	WT/ALI	Mst1eKO/ALI		WT/Sham	Mst1eKO/sham	WT/ALI	Mst1eKO/ALI		WT/Sham	Mst1eKO/sham	WT/ALI	Mst1eKO/ALI		WT/Sham	Mst1eKO/sham	WT/ALI	Mst1eKO/ALI
	0.41	0.26		1	0.78	1.21	1.28		0.091	0.056	20.01	9.87		1.21	0.9	2.3	2.87		1	0.9	8.01	5.6
	0.52	0.31		1.21	0.98	2.16	2.13		0.045	0.043	18.43	17.01		1	0.98	3.54	3.19		1.54	0.98	13.21	3.33
	0.58	0.35		0.98	1.16	2.43	2.47		0.082	0.087	18.34	21.12		1.3	0.69	2.43	2.7		1.34	0.65	8.87	4.81
	0.44	0.38		0.87	0.89	1.78	1.78		0.053	0.036	30.18	16.14		0.87	0.92	3.78	3.12		0.87	0.92	14.39	8.72
				1.12	1.25	2.14	2.14		0.043	0.12	24.16	14,23		1.23	0.89	4.19	2.23		1.41	0.89	10.36	6.73
				1.34	1.3`	1.56	1.56		0.054	0.078	27.34	13.25		1.3	0.91	4.75	2.34		1.29	0.91	9.7	5.27
				1.09	1.56	3.76	1.78		0.067	0.062	26.71	12,54		1.02	1.31	5.89	1.87		1.2	1.3	11.02	7.99
				0.92	0.92	1.98	2.49		0.102	0.049	31.02	11.14		0.93	0.92	5.12	2.32		0.89	0.93	14.68	4.92
Figure 4F	Lung wet/dry ratio
WT/Sham	Mst1eKO/sham	WT/ALI	Mst1eKO/ALI
1	0.78	4,23	2.36
1.26	0.98	3,57	3.28
0.98	0.76	3,45	2.78
0.87	0.89	3,19	1.82
1.15	0.92	4,21	2.23
1.32	0.87	4.8	1.98
1.09	1.12	3.76	2.29
0.92	0.92	2.74	2.01

## Sheet: Figure 5
Figure 5B	p-MOB-MOB1 ratio
0	1	3	5	10	uM
100	64.39	43.33	40.64	35.95
100	83.43	59.99	49.27	42.41
100	63.91	41.21	32.18	20.67
Figure 5C	Relative mRNA levels
	MCP-1					IL-6						VCAM-1						ICAM-1
	DMSO	TNF-α	XMU-MP-1	TNF-α/XMU-MP1		DMSO	TNF-α	XMU-MP-1	TNF-α/XMU-MP1			DMSO	TNF-α	XMU-MP-1	TNF-α/XMU-MP1			DMSO	TNF-α	XMU-MP-1	TNF-α/XMU-MP1
	1	58.45	1.03	32.23		1	1.54	0.98	1.02			1	69.56	0.87	32.56			1	29.67	1.09	37.82
	1	65.76	1.34	36.45		1	1.72	0.82	0.97			1	71.28	1.23	28.34			1	35.48	0.89	36.92
	1	76.23	0.87	43.21		1	1.83	0.76	0.82			1	82.18	1.45	42.72			1	41.83	0.79	42.15
	1	84.32	0.98	56.34		1	1.76	0.68	0.71			1	89.19	0.54	37.43			1	43.17	1.12	45.29
Figure 5D	Level of VCAM-1(0 uM of %)						Figure 5E	cell number/field
0	0.5	1	2	4	uM			Veh/DMSO	Veh/XMU-MP1	TNF/DMSO	TNF/XMU-MP1
100	98.32	35.45	26.89	5.67				11	12	78	54
100	70.45	43.23	23.45	12.35				7	8	102	46
100	80.34	56.73	6.76	16.44				12	18	143	67
								14	15	210	26
Level of ICAM-1 (% of 0uM)								9	8	232	57
0	0.5	1	2	4	uM			10	9	238	49
100	98.45	34.78	34.45	15.45
100	70.47	43.23	45.56	5.67
100	85.46	56.62	26.78	23.79

## Sheet: Figure 6
Figure 7B	Lung injury score						Figure 7C	MPO activity (mU/100mg tissue)						Figure 7D	Total neutrophills in BALF (X105)
	Vehicle	XMU-MP1						Ctrl	XMU-MP1	LPS	LPS/XMU-MP1				Ctrl	XMU-MP1	LPS	LPS/XMU-MP1
	0.398	0.185						12.23	10.12	24.67	17.87				0.14	0.23	28.2	4.65
	0.304	0.332						9.28	7.01	32.18	20.32				0.23	0.14	17.23	6.78
	0.33	0.22						11.19	4.44	27.93	13.23				0.18	0.82	19.12	7.09
	0.41	0.256						8.9	5.24	28.89	16.38				0.31	0.44	14.45	4.32
	0.508	0.362						6.72	6.51	33.87	14.76				0.65	0.58	22.98	3.9
	0.408	0.246						7.59	15.24	35.49	19.03				0.34	0.42	23.16	3.9
	0.543	0.164
Figure 7E	BALF protein (ug/ml)						Figure 7F	MCP-1 protein (pg/ml)						IL-6 (pg/ml)						TNF-alpha (pg/ml)
	Ctrl	XMU-MP1	LPS	LPS/XMU-MP1				Ctrl	XMU-MP1	LPS	LPS/XMU-MP1			Ctrl	XMU-MP1	LPS	LPS/XMU-MP1			Ctrl	XMU-MP1	LPS	LPS/XMU-MP1
	121.32	114.36	298.23	145.82				10.01	25.43	121.67	45.18			76.45	77.23	450.09	320.84			76.9	77.23	450.23	320.43
	98.09	116.78	380.15	147.78				21.45	22.67	98.46	76.51			69.23	70.99	490.9	270.67			69.43	70.02	490.34	270.54
	149.46	56.9	367.02	123.91				18.72	8.97	137.82	34.09			48.73	49.87	410.89	380.54			48.14	49.23	410.78	380.43
	123.67	140.34	310.91	156.04				13.24	19.93	149.38	56.27			58.19	52.22	398.67	267.33			58.36	52.12	478.92	267.12
	70.34	34.82	320.11	176.13				7.91	9.89	142.32	65.43			46.54	57.73	478.44	210.68			46.29	57.38	398.36	210.92
	150.92	140.9	370.68	121.22				16.32	21.61	134.54	28.93			80.21	75.34	387.92	176.58			80.14	75.17	387.45	176.32

## Sheet: Figure 7
Figure 7A	Lung MCP-1 (pg/ml tissue)								Lung IL-6 (pg/ml tissue)						Lung TNF-alpha (pg/ml tissue)
	Ctrl	XMU-MP1	LPS	LPS/XMU-MP1					Ctrl	XMU-MP1	LPS	LPS/XMU-MP1			Ctrl	XMU-MP1	LPS	LPS/XMU-MP1
	21.72	26.56	320.9	210.33					32.67	27.78	570.89	320.49			60.81	56.03	670.22	349.56
	11.84	25.45	369.43	178.45					30.18	30.21	540.17	310.32			59.29	54.43	589.43	435.12
	30.02	29.11	289.23	167.81					28.43	26.49	509.43	289.98			63.88	55.19	650.39	410.75
	16.82	25.43	310.99	245.64					38.97	29.38	530.12	410.74			67.43	61.89	625.84	390.24
	17.14	16.18	279.76	165.3					24.09	24.58	610.76	356.01			49.23	45.23	704.47	367.33
	27.95	18.76	387.26	221.17					25.43	28.91	620.84	276.67			50.83	54.74	543.38	294.5
Figure 7B	Evans Blue (ug/g tissue)
	Ctrl	XMU-MP1	XMU-MP1	LPS/XMU-MP1
	5.32	11.65	96.12	52.13
	22.6	20.54	98.51	49.87
	28.41	16.43	121.36	65.43
	38.12	45.3	134.2	45.23
	19.43	20.79	129.45	34.18
	26.81	20.98	112.32	31.03

## Sheet: Figure 8
Figure 8
BALF protein (ug/mi)				BALF mIL-6 (pg/ml)				MCP-1 (pg/ml)			TNF-alpha (pg/ml)
Vehicle	XMU-MP1			Vehicle	XMU-MP1			Vehicle	XMU-MP1		Vehicle	XMU-MP1
183.3	81.6			644.292	683.642			389.458	199.214		886.6	938.9
205.2	222.7			721.813	699.084			218.099	240.961		593.4	230.2
244	134			868.84	497.621			277.588	120.41		673.5	747.1
306.9	166.4			652.742	707.105			271.944	191.11		938.9	510.3
229	177			853.402	745.388			368.05	197.743		747.1	673.5
198	158.4			635.072	566.124			311.671	233.357		1160	726.9
BALF Cell Number (x10^5 cells/mL)
Vehicle	XMU-MP1
18.33	8.16
20.52	22.27
24.4	13.4
30.69	16.64
22.9	17.7
19.8	15.84
